# Supplementary material for: Adaptation of a Potyvirus Chimera Increases Its Virulence in a Compatible Host through Changes in HCPro
Source: Plants (Basel). 2022 Aug 30;11(17):2262. doi: 10.3390/plants11172262 (PMC9460054; doi:10.3390/plants11172262)
Supplement: Supplementary file 1 [file plants-11-02262-s001.zip]

Archive with 1 entries (1 files):
- plants-1839334-supplementary.pdf
